# Supplementary material for: Mild hunger elicits attentional desensitization to visual food cues in healthy, non-obese individuals
Source: Front Psychol. 2024 Sep 9;15:1441184. doi: 10.3389/fpsyg.2024.1441184 (PMC11417041; doi:10.3389/fpsyg.2024.1441184)
Supplement: Supplementary file 2 [file Data_Sheet_2.xlsx]

## Sheet: Figure 2
All stimuli				Low energy food stimuli				High energy food stimuli				Non-food items
Stim #	Hungry	Satiated		Stim #	Hungry	Satiated		Stim #	Hungry	Satiated		Stim #	Hungry	Satiated
1	4.46512	4.02573		2	4.15521	3.89838		4	3.87671	4.18964		1	4.46512	4.02573
2	4.15521	3.89838		8	3.92478	3.95995		5	4.05221	3.7245		3	2.39562	2.27875
3	2.39562	2.27875		15	3.4777	3.45609		7	4.0417	3.883		6	2.58858	3.07332
4	3.87671	4.18964		17	2.90423	3.20709		10	3.62708	3.98981		9	3.70817	3.97832
5	4.05221	3.7245		24	4.00848	3.94033		12	3.44361	3.79167		11	4.15763	3.83164
6	2.58858	3.07332		26	3.81239	3.85682		13	3.74122	3.62938		14	3.67152	3.62109
7	4.0417	3.883		29	3.39941	3.89114		16	3.99317	4.37543		21	2.18129	2.4034
8	3.92478	3.95995		30	3.33574	3.64262		18	3.79114	4.42641		22	1.86571	1.92358
9	3.70817	3.97832		32	3.49078	4.02576		19	3.33846	3.42809		23	4.04674	3.87541
10	3.62708	3.98981		35	3.47229	3.69605		20	4.06974	4.21976		25	3.95908	4.37273
11	4.15763	3.83164		37	3.70865	4.03562		27	3.68156	4.24652		34	3.45796	3.60073
12	3.44361	3.79167		40	3.91987	3.87214		28	3.575	3.87862		44	3.753	4.10152
13	3.74122	3.62938		42	3.55146	3.91533		31	3.39642	3.927		46	3.97127	3.49282
14	3.67152	3.62109		43	3.47596	3.88652		33	3.71783	3.8515		49	4.33464	4.28343
15	3.4777	3.45609		45	3.61278	3.97338		36	3.92039	4.09495		50	2.97323	3.275
16	3.99317	4.37543		48	3.54104	4.08043		38	3.87021	4.24229		51	3.91991	3.85936
17	2.90423	3.2071		53	3.58465	3.53623		39	3.71056	3.84059		56	4.03867	3.94786
18	3.79114	4.42641		55	3.27091	2.83657		41	3.56626	3.70786		57	3.76221	3.46891
19	3.33846	3.42809		58	3.37233	3.51186		47	3.53337	4.04586		59	3.71058	3.33564
20	4.06974	4.21976		60	3.07557	3.49276		52	3.8297	3.81895		66	2.30238	2.32033
21	2.18129	2.4034		61	3.16473	3.24424		54	3.41367	3.89543		67	3.63309	3.50245
22	1.86571	1.92358		65	3.01883	3.5351		62	2.98757	3.30552		71	4.13242	3.96573
23	4.04674	3.87541		68	3.19483	3.85041		63	3.27296	3.98895		74	3.37235	3.50668
24	4.00848	3.94033		73	3.65591	3.5305		64	3.81122	3.91195		75	3.21754	4.01848
25	3.95908	4.37273		78	3.03518	3.55077		69	3.20296	3.80141		76	3.46687	3.61445
26	3.81239	3.85682		79	3.39591	3.43119		70	3.73558	3.97995		77	2.62767	2.94643
27	3.68157	4.24652		84	2.93838	3.67271		72	3.44139	3.77252		82	2.761	3.35438
28	3.575	3.87862		85	3.23187	3.61009		80	3.87614	4.1924		83	2.221	2.69176
29	3.39941	3.89114		86	3.30186	3.78062		81	3.75527	3.98848		88	3.58233	3.3625
30	3.33574	3.64262		87	3.82873	3.83433		89	3.43478	3.51319		90	3.39204	3.68071
31	3.39642	3.927
32	3.49078	4.02576
33	3.71783	3.8515
34	3.45796	3.60073
35	3.47229	3.69605
36	3.92039	4.09495
37	3.70865	4.03562
38	3.87021	4.24229
39	3.71057	3.84059
40	3.91987	3.87214
41	3.56626	3.70786
42	3.55146	3.91533
43	3.47596	3.88652
44	3.753	4.10152
45	3.61278	3.97338
46	3.97127	3.49282
47	3.53337	4.04586
48	3.54104	4.08043
49	4.33464	4.28343
50	2.97323	3.275
51	3.91991	3.85936
52	3.8297	3.81895
53	3.58465	3.53623
54	3.41367	3.89543
55	3.27091	2.83657
56	4.03867	3.94786
57	3.76221	3.46891
58	3.37233	3.51186
59	3.71058	3.33564
60	3.07557	3.49276
61	3.16473	3.24424
62	2.98757	3.30552
63	3.27296	3.98895
64	3.81122	3.91195
65	3.01883	3.5351
66	2.30238	2.32033
67	3.63309	3.50245
68	3.19483	3.85041
69	3.20296	3.80141
70	3.73558	3.97995
71	4.13242	3.96573
72	3.44139	3.77252
73	3.65591	3.5305
74	3.37235	3.50668
75	3.21755	4.01848
76	3.46687	3.61445
77	2.62767	2.94643
78	3.03518	3.55077
79	3.39591	3.43119
80	3.87614	4.1924
81	3.75527	3.98848
82	2.761	3.35438
83	2.221	2.69176
84	2.93838	3.67271
85	3.23187	3.6101
86	3.30186	3.78062
87	3.82873	3.83433
88	3.58233	3.3625
89	3.43478	3.51319
90	3.39204	3.68071

## Sheet: Figure 3
Non-food items
	Satiated										Fasted
First 10	4.02573	2.27875	3.07332	3.97832	3.83164	3.62109	2.4034	1.92358	3.87541	4.37273	4.46512	2.39562	2.58858	3.70817	4.15763	3.67152	2.18129	1.86571	4.04674	3.95908
Last 10	3.68071	3.3625	2.69176	3.35438	2.94643	3.61445	4.01848	3.50668	3.96573	3.50245	3.39204	3.58233	2.221	2.761	2.62767	3.46687	3.21754	3.37235	4.13242	3.63309
Food items
	Satiated										Fasted
First 10	3.89838	4.18964	3.7245	3.883	3.95995	3.98981	3.79167	3.62938	3.45609	4.37543	4.15521	3.87671	4.05221	4.0417	3.92478	3.62708	3.44361	3.74122	3.4777	3.99317
Last 10	3.89543	3.24424	3.30552	3.98895	3.91195	3.5351	3.85041	3.80141	3.97995	3.77252	3.41367	3.16473	2.98757	3.27296	3.81122	3.01883	3.19483	3.20296	3.73558	3.44139

## Sheet: Figure 4
Average reaction time (ms)
	Hungry
High-energy food	643.128	780.205	731.179	660.744	1056.82	632.103	532.128	791.641	739.59	675.692	562.897	624.308	604.872	790.59	664.308	619.026	632.41	707.256	623.513	689	605.282	879.487	422.487	548.974
Low energy food	600.167	785.5	741.361	691.389	982.028	664.5	514.361	780.306	597.694	626.639	601.889	613.167	658.194	953.639	689.611	690	688.167	624.528	672.056	713.694	630.944	888.722	409.278	531.306
Non-food	610.722	784.806	771.556	652.389	979.694	569.972	550.806	847.028	613.722	613.028	517.861	636.194	611.583	825.528	577.167	701.389	665.611	671.722	658.222	632.083	631.25	923.806	456.083	503.111
	Satiated
High-energy food	574.718	513.865	717.436	629.615	950.513	587.179	622.487	561.308	709.103	650.59	582.744	721.385	518.282	548.385	523.282	642.359	950.026	593.769	635.282	512.821	605.051	682.667
Low energy food	598.806	574.229	696.429	638.722	856.306	624.778	624.417	550.778	745.75	634.917	550.5	690.833	493.972	638.306	574	717.778	997.611	604.972	579.722	519.889	640.694	731.361
Non-food	605.389	555.457	648.722	579.889	892.028	620.222	593.306	520.167	704.583	659	559.861	714.833	495.111	613.833	570.861	749.556	950.914	645.056	612.167	570.833	650.528	704.139

## Sheet: Figure 5
SCL (µS)
	Hungry																										Satiated
High-energy food	13.8503	5.9804	7.31074	4.48997	5.18458	13.6382	18.1719	15.2046	19.2004	4.54763	12.9096	6.77994	3.34723	19.3946	8.51032	3.03221	10.356	9.56485	4.89334		5.65167	5.94114	2.00121	1.11666	18.2999	7.53047	3.45984	10.5543	1.19177	2.55926	15.7897	19.2476	2.5642	14.4295	25.2049	3.15236	13.4689	19.2898	5.59794	16.0585	10.3789	17.159	1.58484	8.74914	6.41188	5.4427	12.5558	6.02695	3.04485
Low-energy food	13.4046	5.66504	7.6579	3.94669	5.44775	12.5606	17.3533	15.4933	16.7413	3.71078	11.5676	5.67078	3.57882	19.2149	8.71531	3.88322	10.6118	10.6811	5.23001	5.57573	4.93018	5.89819	2.00537	1.10571	18.6558	7.6188	3.03315	11.1868	6.49046	2.70199	17.002	19.6126	2.58138	14.177	23.5047	3.35901	12.5507	21.1729	5.23319	15.9906	9.86612	17.3146		8.73822	6.388	5.63209	11.8918	5.92383	3.29831
Non-food	12.9158	5.84765	7.40781	4.24721	6.40491	13.656	16.3926	15.0517	20.5486	4.03662	13.8616	6.33877	3.53887	20.9758	9.07619	4.11094	10.0572	10.0363	6.52409	4.67316	5.41914	5.75361	2.0168	1.12763	18.2606	8.02428	2.97588	10.7295	1.17287	3.88538	15.9814	19.1489	2.60635	14.7286	25.4841	3.29553	13.2413	21.6835	5.78938	15.9528	10.3043	17.3894	1.57538	8.66125	6.47923	5.80957	12.7431	5.67766	2.99591
Latency (s)
	Hungry																										Satiated
High-energy food	2.82333	2.89886	2.82133	2.595	2.55333	2.49618	3.33357	3.58115	2.80917	2.77136	2.81688	2.60045	3.09833	3.47933	3.62955	3.81625	2.53688	1.77786	3.19429		2.80357	2.74294	5.888	3.7025	2.95528	2.68792	2.96714	2.85	3.315	2.51	3.0615	3.56	3.38063	2.95033	3.36875	2.53636	3.23188	3.70143	3.41286	1.98591	3.15	2.37611	2.28917	3.67286	2.34389	1.6275	3.21389	2.03286	1.81667
Low-energy food	2.8225	3.28786	2.315	2.26071	3.475	2.23962	2.295	3.2585	2.7875	3.02778	2.042	3.386	3.32286	3.357	3.5925	2.525	3.50167	2.485	4.102	4.985	2.92773	2.37622	4.672	3.97045	2.741	3.50813	2.71543	2.92286	2.195	2.173	2.869	4.198	3.46833	2.0205	3.52643	2.552	2.25333	3.08438	3.225	2.91357	3.30167	2.932		3.43333	2.08	2.3805	3.54571	3.15917	2.80875
Non-food	3.15147	2.55381	2.82	3.39133	3.13964	2.593	3.28643	3.07324	2.96842	3.39773	2.29273	2.6325	3.21231	3.27357	2.36559	3.62	2.417	2.79107	2.555	3.845	3.21885	3.54113	4.44267	3.5	3.35375	3.75267	3.11455	3.11167	2.245	2.40333	3.844	4.11789	2.81214	2.45875	2.975	2.69714	3.24923	4.18625	3.33115	2.74875	3.52893	3.11958	2.861	3.25875	2.78071	1.91	3.1675	3.04833	2.588
SCR rise time (s)
	Hungry																										Satiated
High-energy food	1.05667	0.547955	0.925333	0.918333	1.09556	0.871765	0.848571	0.978462	0.756667	0.589091	1.14	0.770909	0.93	0.926667	1.07273	1.2	0.6775	0.945714	1.06857		0.448571	0.977882	0.832	0.217812	0.917778	1.27333	0.420476	1.46233	0.0933333	0.8325	0.712	0.842857	0.915	0.849333	0.665	0.716364	0.53	0.76	0.397143	1.22364	0.783333	1.74	0.733333	0.811429	0.833333	1.21143	0.942222	0.708571	0.953333
Low-energy food	1.0955	0.590476	0.739048	1.03143	0.946667	1.15538	1.07	0.816	0.941667	0.564444	1.49467	1.884	1.08143	0.681333	0.92	0.465	0.54	0.665455	0.78	0.34	0.481818	0.859	0.533333	0.182273	0.816	1.4475	0.403478	2.07429	0.22	0.832	1	0.696	0.902222	1.176	0.702857	0.894667	0.76	0.7825	0.852	0.594286	0.902222	1.076		1.28889	0.765	1.342	0.954286	0.73	0.65
Non-food	0.605882	0.695952	0.557778	0.896	1.30143	1.152	0.797143	0.789412	0.745263	1.16	1.08727	1.37	1.12	0.888571	0.804706	0.936	0.8	1.05	1.22667	1.08	1.21538	0.652632	0.016	0.0567857	1.02667	1.02133	0.387273	1.226	0.58	1.44	0.902	1.05789	0.614286	1.041	0.925	0.911429	0.9	0.838333	0.947692	1.67	0.865714	1.03	0.828	1.045	0.931429	1.46889	0.8	2.28	0.892
SCR amplitude (µS)
	Hungry																										Satiated
High-energy food	0.588835	0.0113765	0.119007	0.0306526	0.59012	0.223397	0.40752	0.369564	0.339185	0.117208	0.10196	0.365549	0.0156228	0.302725	0.24998	0.0149117	0.134099	0.585581	0.0118401		0.0418001	0.0421861	0.00241792	0.00104813	0.364025	0.13093	0.00991312	0.97498	0.000370484	0.0210553	0.438069	0.324624	0.0268857	0.415081	0.49355	0.0137301	0.0617264	0.229345	0.0110639	0.498837	0.0577961	0.646002	0.0076781	0.0810034	0.0334857	0.0406405	0.275632	0.0162537	0.0303647
Low-energy food	0.479812	0.0195799	0.0745989	0.0420611	0.231845	0.339075	0.350493	0.441183	0.406815	0.0299423	0.878953	1.70322	0.0138269	0.2847	0.0963366	0.0134707	0.0558178	0.303448	0.0109567	0.00432852	0.0247451	0.0304222	0.00833136	0.000692727	0.317445	0.149135	0.00160105	0.947651	0.000466527	0.0215008	0.592493	0.320545	0.0228084	0.831573	0.463153	0.0167794	0.241604	0.285754	0.0376905	0.0546999	0.0405238	0.855819		0.193166	0.174773	0.0431143	0.269273	0.0710426	0.0574461
Non-food	0.121271	0.0556919	0.0789364	0.0276984	0.597168	0.515966	0.179243	0.35427	0.581013	0.27957	0.578371	0.624024	0.0164736	0.679417	0.106628	0.0459008	0.241315	0.353646	0.021852	0.0277137	0.356422	0.032445	0.000233511	0.000544286	0.194269	0.085943	0.00405722	0.749322	0.00606959	0.140585	0.759964	0.434833	0.0259293	0.768414	0.772373	0.0155624	0.410942	0.43104	0.195237	1.28389	0.0586262	0.505073	0.0105055	0.113664	0.0898853	0.049825	0.225872	0.0539035	0.0297499
[truncated: 1 more columns]

## Sheet: Figure 6
Salivary α-amylase			Salivary cortisol			Correlation: hunger / salivary markers
Hungry	Satiated		Hungry	Satiated		Hunger score	α-amylase (U/ml)	CORT (µg/dl)
6.534	147.7		0.15475	0.368933		3.2	6.534	0.15475
63.85	6.458		0.655267	0.346733		5.6	63.85	0.655267
4.107	40.36		0.3323	0.4546		9.2	4.107	0.3323
39.3933	18.29		0.31865	0.4068		6	39.3933	0.31865
20.9	26.6133		0.3398	0.534233		2.5	20.9	0.3398
2.18	90.2267		0.377633	0.2927		7.5	2.18	0.377633
44.1167	172.867		0.387933	0.3294		4.9	44.1167	0.387933
6.033	45.08		0.279867	0.197967		4.1	6.033	0.279867
0.310867	147.5		0.310867	0.393367		1.8	0.310867	0.310867
94.9267	72.14		0.2392	0.1861		6.3	94.9267	0.2392
34.7367	264.1		0.5259	0.1376		8.3	34.7367	0.5259
81.344	177.067		0.1744	0.335467		8	81.344	0.1744
57.6187	60.2427		0.301233	0.550267		5.4	57.6187	0.301233
44.0613	26.24		0.1736	0.239767		1.3	44.0613	0.1736
	28.864			0.484767		2.8	147.7	0.368933
	132.621			0.5765		7.9	6.458	0.346733
	35.9707			0.123		7.3	40.36	0.4546
	124.968			0.306733		6.3	18.29	0.4068
						6.8	26.6133	0.534233
						5.8	90.2267	0.2927
						0	172.867	0.3294
						4.2	45.08	0.197967
						1.5	147.5	0.393367
						2.9	72.14	0.1861
						0.4	264.1	0.1376
						6.6	177.067	0.335467
						0.1	60.2427	0.550267
						6	26.24	0.239767
						1.9	28.864	0.484767
						1	132.621	0.5765
						0.5	35.9707	0.123
						0	124.968	0.306733

## Sheet: Table 1
	Hungry																								Satiated
Q1	9.2	7.6	7.2	1.1	7	7.2	4.5	2.3	8.1	8.9	3.2	5.6	9.2	6	2.5	7.5	4.1	1.8	6.3	1.8	8.3	8	5.4	1.3	4.9	0.4	5	2.8	4.9	7.9	7.3	6.3	6.8	5.8	0	4.2	1.5	2.9	0.4	6.6	0.1	6	1.9	1	0.5	0	5.4	1.3
Q2	1.7	1.7	1.3	5	2	0.9	3.2	6.8	2.3	0.4	3.3	1.2	0.5	4.3	0.8	2.2	5.1	0.5	3.3	1.3	1	2.2	3.4	0	5.6	9.1	2.1	4	4.7	8	4.9	3.2	3.2	2.1	10	6	7	6.9	4.7	1.8	8.8	4	7.4	8.7	0	4.7
Q3	1.3	1.6	1.1	4.7	2	0.6	3.2	2.7	5.1	0	6.6	0.9	0.3	4.9	0.7	1.9	3	0.5	3.2	1.2	0.5	2	4.5	0	3.1	9.2	2	5	4.8	8.4	3.3	2.6	3.6	0.7	10	2.2	7	6.8	3.2	1.9	8.8	4	7.4	8.5	0.3	1.7	4.5	0
Q4	9.5	7.1	7.7	2.7	6.1	6.4	4.1	6.7	7.5	8.7	6	8.5	9.6	7.3	6.7	7.7	4.5	8	8.1	7.3	8.9	7.7	6.5	10	4.5	0.7	7.1	1.9	6.7	7.9	8.2	6.8	7.7	7.8	0	6.5	6	6.2	6	6.4	8.9	6.5	2	1.2	9.5	7.8	6.5	10
Q5	10	5.6	10	8	8.5	5	4.1	8.7	8.7	10	7.6	9.5	9.9	8.3	3	7.9	4	8.6	9.9	6.3	6.2	2.8	3	0	6.1	3.3	4.7	9.2	6.3	0.3	5.9	9.3	4.3	1.1	0	7.9	3.7	5.3	7.4	8.9	0.4	7	3.7	1.2	0.1	8.7	3	0
Q6	10	7.7	9.25	6.3	8.4	9.3	3.9	8.8	10	10	7.6	8.9	8.3	7.5	5.8	6	3.5	8.6	8.8	4.9	10	10	5	10	4.9	0.3	9.2	9.2	7	6.6	9.9	7	7.4	2.6	0	8.1	6.8	4.8	6	8.9	0.4	4.9	3.5	7.1	10	8.3	5	10
Q7	10	4.1	1.1	0.5	6.3	9.2	1	9.7	8.5	1.9	2.3	3.8	0.3	1.6	5.7	1.9	1.2	1.3	2.2	1.3	4	8	5	10	4.6	0.3	4.8	9.2	6.9	6.4	1.2	3.5	3.9	3	0	0.9	0.8	3.2	9.1	1.3	0	4.9	2.6	9.5	10	0	5	10
Q8	10	5.7	5.2	3	6	4.3	2.5	9.7	10	9.8	0.3	7.9	2.5	1.3	0.7	1.9	4.6	8.3	4.8	3.2	8.8	1.5	5	10	4.1	0.3	2	9.3	6.4	6	8.2	6.7	6.9	3.9	0	2.6	4.6	2.4	6.8	1.4	0	3.3	1.8	0.5	0	0	5	10
